# Supplementary material for: Use of Antibiotics among Residents Living Close to Poultry or Goat Farms: A Nationwide Analysis in The Netherlands
Source: Antibiotics (Basel). 2021 Nov 4;10(11):1346. doi: 10.3390/antibiotics10111346 (PMC8614970; doi:10.3390/antibiotics10111346)
Supplement: Supplementary file 1 [file antibiotics-10-01346-s001.zip]

Archive with 1 entries (1 files):
- antibiotics-1433675-supplementary.pdf
